# Supplementary material for: Psychological Aspects and Implications of Food Addiction and Glucose Control in Type 2 Diabetes: A Pilot Mixed-Methods Study
Source: Healthcare (Basel). 2026 Feb 7;14(4):420. doi: 10.3390/healthcare14040420 (PMC12941053; doi:10.3390/healthcare14040420)
Supplement: Supplementary file 1 [file healthcare-14-00420-s001.zip]

Archive with 1 entries (1 files):
- healthcare-4091498-supplementary.pdf
